# Supplementary material for: Fat Attenuation Index of Renal Cell Carcinoma Reveals Biological Characteristics and Survival Outcome
Source: Front Oncol. 2022 Jun 9;12:786981. doi: 10.3389/fonc.2022.786981 (PMC9218210; doi:10.3389/fonc.2022.786981)
Supplement: Supplementary file 2 [file DataSheet_2.xlsx]

## Sheet: Table S1
Table S1: Patient characteristics of the testing cohort.
Patient No.	Gender	Age	Pathology	Fai-ptat	Tumor size	T stage	N stage	M stage	Grade	Smoking	BMI	Hypertension	Diabetes Mellitus
1	Male	54	ccRCC	-100.3	2	1	0	0	3	1	19.7	0	0
2	Female	46	ccRCC	-86.9	5.6	1	0	0	2	0	24.3	0	1
3	Female	35	ccRCC	-90.7	4	1	0	0	2	0	21.9	0	0
4	Male	73	ccRCC	-96.9	3.3	1	0	0	2	1	34	0	0
5	Male	62	ccRCC	-90.8	3.5	1	0	0	2	0	22.8	0	0
6	Male	64	ccRCC	-90.9	1.6	1	0	0	3	0	27.6	0	0
7	Male	42	ccRCC	-97.3	7	2	0	0	2	0	28.7	0	0
8	Female	46	ccRCC	-91.8	3	1	0	0	2	0	26.3	1	0
9	Male	70	ccRCC	-88	2	1	0	0	1	0	27.9	1	0
10	Male	26	ccRCC	-77.9	2.8	1	0	0	3	0	21.2	0	0
11	Male	69	ccRCC	-79.2	3.4	1	0	0	2	1	21.3	1	1
12	Male	43	ccRCC	-94.1	3.1	1	0	0	2	1	31.2	0	0
13	Female	51	ccRCC	-90.6	6	1	0	0	2	0	25.4	0	0
14	Female	65	ccRCC	-81.6	9	2	1	0	4	0	29.2	1	0
15	Male	50	ccRCC	-73.8	6	1	0	0	2	0	23.6	0	0
16	Male	73	ccRCC	-76.9	7	2	0	0	4	0	29.7	1	0
17	Male	31	ccRCC	-76.5	4.5	1	0	0	3	0	20.3	0	0
18	Male	55	ccRCC	-60.7	8	2	0	0	4	0	26.2	1	0
19	Female	74	ccRCC	-29	4.6	1	0	0	4	0	21.9	1	1

## Sheet: Table S2
Table S2: Patient characteristics of the exploring cohort.
Patient No.	Gender	Age	FAI-ptat before TKI	FAI-ptat after TKI	Delta FAI	Tumor length before TKI(cm)	Tumor length after TKI(cm)	Delta length(%)	Progressed or not	Months to last followup	Stage	TKI type
1	Male	56	-97.9	-96.1	-1.8	2.7	2.8	-3.7037	1	27	M1,bone M	sunitinib
2	Male	48	-95	-99.4	4.4	3.5	3.3	5.71429	0	27	M1,lung M	sunitinib
3	Female	74	-79.2	-77.5	-1.7	5	4.3	14	1	31	T3b	axitinib
4	Male	57	-77.9	-81.6	3.7	5.5	5.1	7.27273	0	39	T3b	everolimus
5	Male	76	-49.1	-58.9	9.8	5.4	3.7	31.4815	1	26	T4	sorafenib
6	Male	65	-44.2	-56.2	12	7.3	6	17.8082	0	34	T3c	axitinib
7	Female	53	-43	-59	16	6	5.1	15	1	5	M1,lymphnode M	sunitinib
8	Female	59	-36	-53	17	9	7.6	15.5556	1	6	M1,lung M	sorafenib
9	Male	64	-56.6	-74.6	18	6.2	4.4	29.0323	0	23	T3b	pazopanib
10	Female	49	-55.5	-73.2	17.7	6.7	5.2	22.3881	0	27	T3b	sunitinib
11	Male	71	-36.4	-48.1	11.7	6.3	6.5	-3.1746	1	2	M1,liver M & adrenal M	sunitinib
12	Male	56	-38.2	-49.4	11.2	5.8	6.1	-5.17241	1	4	M1,lung M	pazopanib
13	Male	59	-78.7	-64.8	-13.9	6.9	6.6	4.34783	0	27	T3b	sunitinib
14	Male	72	-73.5	-67.4	-6.1	6.9	5.9	14.4928	0	43	T3b	sunitinib
15	Male	53	-44.7	-64.3	19.6	8	6.5	18.75	1	34	M1,lymphnode M	pazopanib
16	Male	67	-49.9	-60.8	10.9	6.3	5.6	11.1111	0	37	M1,lymphnode M	pazopanib
17	Female	61	-64.1	-73.7	9.6	8.7	8.7	0	0	38	T3b	axitinib
18	Male	54	-67.4	-77.4	10	10.2	9.8	3.92157	0	53	T4	axitinib
19	Female	75	-39	-55.1	16.1	9.8	9.1	7.14286	1	6	M1,bone M	pazopanib
20	Male	55	-41.5	-57.2	15.7	7.7	7.3	5.19481	1	8	T3b	pazopanib
21	Male	63	-63.9	-74.1	10.2	12.3	11.1	9.7561	0	18	M1,bone M	sunitinib
22	Male	67	-65.3	-70.8	5.5	8.7	8.2	5.74713	0	29	M1,bone M & lymphnode M	sunitinib
23	Male	58	-69.4	-67.5	-1.9	10.3	11.1	-7.76699	0	66	T3b	sunitinib
24	Female	77	-64.5	-63	-1.5	13	12.5	3.84615	0	78	T3b	sunitinib
25	Female	53	-58.7	-56.6	-2.1	11.6	10.3	11.2069	0	11	M1,lung M	sunitinib
26	Male	62	-51.2	-60.4	9.2	9.4	8.6	8.51064	1	14	M1,lung M	sunitinib
27	Male	69	-38.5	-53.3	14.8	13	10.4	20	1	11	M1,lung M	sunitinib
28	Female	57	-39.8	-51.7	11.9	14.4	12.6	12.5	1	15	M1,lung M	sunitinib
29	Male	44	-44.2	-61.8	17.6	11.4	8.1	28.9474	1	43	M1,lung M	axitinib
30	Female	58	-45.2	-59.5	14.3	11.6	8.2	29.3103	0	45	T4	axitinib
31	Male	64	-42.5	-67.7	25.2	14	11.5	17.8571	0	46	T3b	axitinib
32	Female	66	-47.3	-63.2	15.9	14	9	35.7143	0	48	M1,lung M	sunitinib
